# Supplementary material for: Signal denoising through topographic modularity of neural circuits
Source: eLife. 2023 Jan 26;12:e77009. doi: 10.7554/eLife.77009 (PMC9981157; doi:10.7554/eLife.77009)
Supplement: Figure 1—source data 1. [file elife-77009-fig1-data1.zip]

Archive with 25 entries (22 files):
- figure1/
- figure1/README.md
- figure1/data/
- figure1/data/fig_1_perf_modules_pcnt.pkl
- figure1/data/fig_1_perf_modules_raw.pkl
- figure1/data/fig_1_perf_noise_pcnt.pkl
- figure1/data/fig_1_perf_noise_raw.pkl
- figure1/data/fig_1_readout_signal_m=0.75_GWN_sigma=0.0.pkl
- figure1/data/fig_1_readout_signal_m=0.9_GWN_sigma=0.0.pkl
- figure1/data/fig_1s1_performance2d.pkl
- figure1/data/fig_1s1_performance2d_relative.pkl
- figure1/fig1_be.py
- figure1/fig1_cd.py
- figure1/fig1_fg.py
- figure1/fig1_s1_ab.py
- figure1/helper.py
- figure1/helper.pyc
- figure1/plots/
- figure1/plots/fig1_b.pdf
- figure1/plots/fig1_c.pdf
- figure1/plots/fig1_d.pdf
- figure1/plots/fig1_e.pdf
- figure1/plots/fig1_f.pdf
- figure1/plots/fig1_g.pdf
- figure1/plots/fig1s1.pdf
