# Supplementary material for: Signal denoising through topographic modularity of neural circuits
Source: eLife. 2023 Jan 26;12:e77009. doi: 10.7554/eLife.77009 (PMC9981157; doi:10.7554/eLife.77009)
Supplement: Figure 1—source data 1. [file elife-77009-fig1-data1.zip › figure1/fig1_fg.py]

"""
Figures 1 f,g - performance as a function of modularity, for different noise levels
"""

import os
import sys
import pickle as pkl
import seaborn as sns
from matplotlib import pyplot as plt
import numpy as np

assert sys.version_info < (3, 0), "Please run this script using Python2.7"

colors = ['skyblue', 'cornflowerblue', 'navy']


def plot_performance(data, filename, percentage=False, legend=False):
    """

    :param data: pickled data from simulation
    :param filename: where to save
    :return:
    """
    p1_values = np.around(np.arange(0.75, 1.01, 0.025), decimals=3)
    p2_values = sorted(data.values()[0].keys())
    populations = sorted(data.keys())

    ticksize = 42
    lw = 5.
    legendsize = 34

    for idx, pop in enumerate(populations):
        figure = plt.figure(figsize=(int(len(p1_values) * .95), 7))

        ax = plt.subplot2grid((1, 1), (0, 0))
        for p2_idx, p2v in enumerate(p2_values):
            mean = np.array(data[pop][p2v])
            ax.plot(np.arange(len(p1_values)), mean, '-', color=colors[p2_idx], label=r'$\sigma_\xi = {}$'.format(p2v),
                    linewidth=lw)

        if not percentage:
            ax.plot(np.arange(len(p1_values)), [0.35] * len(p1_values), '-', color='tab:red', linewidth=lw)

        # plot m_switch manually
        ax.plot([11 * (0.83 - 0.75) / 0.25] * 2, [-60, 60.], '-', color='0.7', linewidth=lw)

        ax.grid(False)
        if not percentage:
            ax.set_ylim(0.1, 0.4)
            ax.set_yticks([0.15, 0.25, 0.35])
            ax.set_yticklabels([0.15, 0.25, 0.35])
        else:
            ax.set_ylim(-50, 50)
        ax.set_xticks(np.arange(len(p1_values)))
        ax.set_xticklabels(p1_values)
        ax.tick_params(axis='both', labelsize=ticksize, direction='out')
        ax.spines['right'].set_visible(False)
        ax.spines['top'].set_visible(False)

        for axis in [ax.xaxis]:
            for label in axis.get_ticklabels()[1::2]:
                label.set_visible(False)

        if legend:
            ax.legend(loc='upper right', prop={'size': legendsize}, handlelength=2., framealpha=.9)

        figure.tight_layout()
        figure.savefig(os.path.join('plots/', filename))

if __name__ == "__main__":
    with open('data/fig_1_perf_noise_raw.pkl') as f:
        data_raw = pkl.load(f)
    with open('data/fig_1_perf_noise_pcnt.pkl') as f:
        data_pcnt = pkl.load(f)

    plot_performance(data_raw, 'fig1_f.pdf', legend=True)
    plot_performance(data_pcnt, 'fig1_g.pdf', percentage=True)
