# Supplementary material for: Signal denoising through topographic modularity of neural circuits
Source: eLife. 2023 Jan 26;12:e77009. doi: 10.7554/eLife.77009 (PMC9981157; doi:10.7554/eLife.77009)
Supplement: Figure 1—source data 1. [file elife-77009-fig1-data1.zip › figure1/helper.py]

"""

"""
from matplotlib import pyplot as plt

def usetex_font():
    import shutil
    import matplotlib.font_manager
    # shutil.rmtree(matplotlib.font_manager.get_cachedir())

    # pl.rc('text.latex', preamble='\usepackage{sfmath}')
    # plt.rc('font', **{'family': 'sans-serif', 'sans-serif': ['Helvetica']})
    # plt.rc('font', **{'family': 'sans-serif', 'sans-serif': ['DejaVu Sans']})
    plt.rc('font', **{'family': 'sans-serif', 'sans-serif': ['Liberation Sans']})
    # plt.rc('font', **{'family': 'sans-serif'})

    # for f in matplotlib.font_manager.fontManager.ttflist:
    #     print(f.name)

    # matplotlib.rcParams['mathtext.fontset'] = 'stixsans'
    # matplotlib.rcParams['mathtext.fontset'] = 'cm'
    matplotlib.rcParams['mathtext.default'] = 'it'
    matplotlib.rcParams['mathtext.fontset'] = 'custom'
    matplotlib.rcParams['mathtext.bf'] = 'Liberation Sans:bold'
    matplotlib.rcParams['mathtext.it'] = 'Liberation Sans:italic'
    matplotlib.rcParams['mathtext.rm'] = 'Liberation Sans'
    matplotlib.rcParams['mathtext.cal'] = 'Liberation Sans'

    # matplotlib.rcParams['mathtext.bf'] = 'Helvetica:bold'
    # matplotlib.rcParams['mathtext.it'] = 'Helvetica:italic'
    # matplotlib.rcParams['mathtext.rm'] = 'Helvetica'
    # matplotlib.rcParams['mathtext.cal'] = 'Helvetica'
