# Supplementary material for: Signal denoising through topographic modularity of neural circuits
Source: eLife. 2023 Jan 26;12:e77009. doi: 10.7554/eLife.77009 (PMC9981157; doi:10.7554/eLife.77009)
Supplement: Figure 2—source data 1. [file elife-77009-fig2-data1.zip]

Archive with 40 entries (34 files):
- figure2/
- figure2/README.md
- figure2/data/
- figure2/data/fig_2_activity_rate.pkl
- figure2/data/fig_2_amp_supp.pkl
- figure2/data/fig_2_raster_m=0.75_GWN_sigma=3.0.pkl
- figure2/data/fig_2_raster_m=1.0_GWN_sigma=3.0.pkl
- figure2/fig2_a.py
- figure2/fig2_b.py
- figure2/fig2_c_sim.py
- figure2/fig2_c_theory.py
- figure2/fig2_d.py
- figure2/fig2_s1.py
- figure2/helper.py
- figure2/helper.pyc
- figure2/mft_helpers/
- figure2/mft_helpers/__init__.py
- figure2/mft_helpers/__pycache__/
- figure2/mft_helpers/__pycache__/__init__.cpython-36.pyc
- figure2/mft_helpers/__pycache__/calc.cpython-36.pyc
- figure2/mft_helpers/__pycache__/data_io.cpython-36.pyc
- figure2/mft_helpers/__pycache__/mft_parameters.cpython-36.pyc
- figure2/mft_helpers/__pycache__/mft_plotting.cpython-36.pyc
- figure2/mft_helpers/__pycache__/siegert.cpython-36.pyc
- figure2/mft_helpers/calc.py
- figure2/mft_helpers/data_io.py
- figure2/mft_helpers/mft_data/
- figure2/mft_helpers/mft_data/__init__.py
- figure2/mft_helpers/mft_data/rate_gains_intensity.pkl
- figure2/mft_helpers/mft_parameters.py
- figure2/mft_helpers/mft_plotting.py
- figure2/mft_helpers/misc_plotting.py
- figure2/mft_helpers/siegert.py
- figure2/plots/
- figure2/plots/fig2_a.pdf
- figure2/plots/fig2_b.pdf
- figure2/plots/fig2_c_sim.pdf
- figure2/plots/fig2_c_theory.pdf
- figure2/plots/fig2_d.pdf
- figure2/plots/fig2_s1.pdf
