# Supplementary material for: Signal denoising through topographic modularity of neural circuits
Source: eLife. 2023 Jan 26;12:e77009. doi: 10.7554/eLife.77009 (PMC9981157; doi:10.7554/eLife.77009)
Supplement: Figure 2—source data 1. [file elife-77009-fig2-data1.zip › figure2/README.md]

## How to create the figures

Run the respective scripts using either Python 2.7 or 3.x (version correctness ensured). Preprocessed data is stored under `/data/`, and the generated figures are found in `/plots/`.

The mean-field results can be reproduced either using precomputed data or running the calculations manually - check the `recompute` parameter in the appropriate scripts.
