# Supplementary material for: Signal denoising through topographic modularity of neural circuits
Source: eLife. 2023 Jan 26;12:e77009. doi: 10.7554/eLife.77009 (PMC9981157; doi:10.7554/eLife.77009)
Supplement: Figure 2—source data 1. [file elife-77009-fig2-data1.zip › figure2/mft_helpers/siegert.py]

"""
Contains functions to compute stationary firing rates, and the DC-susceptibilities.

(Moritz Helias;  Jannis Schuecker; Tom Tetzlaff, t.tetzlaff@fz-juelich.de, 2018)
"""

import scipy
import scipy.integrate
import scipy.stats
import scipy.special
from scipy.special import erf, zetac, lambertw, erfcx, dawsn, roots_legendre
#from matplotlib.pylab import *  # for plot
from numpy import *
import numpy as np
from scipy.integrate import quad


# def nu0_fb433(tau_m, tau_s, tau_r, V_th_rel, V_0_rel, mu, sigma):
#     """
#     Calcs stationary firing rates for exp PSCs

#     Calculates the stationary firing rate of a neuron with synaptic filter of
#     time constant tau_s driven by Gaussian noise with mean mu and standard
#     deviation sigma, using Eq. 433 in Fourcaud & Brunel (2002) with Taylor
#     expansion k = sqrt(tau_s/tau_m).

#     Parameters:
#     -----------
#     tau_m: float
#         Membrane time constant in seconds.
#     tau_s: float
#         Synaptic time constant in seconds.
#     tau_r: float
#         Refractory time in seconds.
#     V_th_rel: float
#         Relative threshold potential in mV.
#     V_0_rel: float
#         Relative reset potential in mV.
#     mu: float
#         Mean neuron activity in mV.
#     sigma: float
#         Standard deviation of neuron activity in mV.

#     Returns:
#     --------
#     float:
#         Stationary firing rate in Hz.
#     """
#     alpha = np.sqrt(2.) * abs(zetac(0.5) + 1)
#     x_th = np.sqrt(2.) * (V_th_rel - mu) / sigma
#     x_r = np.sqrt(2.) * (V_0_rel - mu) / sigma

#     # preventing overflow in np.exponent in Phi(s)
#     if x_th > 20.0 / np.sqrt(2.):
#         result = nu_0(tau_m, tau_r, V_th_rel, V_0_rel, mu, sigma)
#     else:
#         r = nu_0(tau_m, tau_r, V_th_rel, V_0_rel, mu, sigma)
#         dPhi = Phi(x_th) - Phi(x_r)
#         result = (r - np.sqrt(tau_s / tau_m) * alpha / (tau_m * np.sqrt(2))
#                   * dPhi * (r * tau_m)**2)
#     # if math.isnan(result):
#     #     print(mu, sigma, x_th, x_r)
#     return result


# def Phi(s):
#     """
#     helper function to calculate stationary firing rates with synaptic
#     filtering


#     """
#     return np.sqrt(np.pi / 2.) * (np.exp(s**2 / 2.) * (1 + erf(s / np.sqrt(2))))


# ##################################################################################################
# # stationary firing rate of neuron with synaptic lp filter
# # of time constant tau_s
# # driven by GWN(mu,sigma)
# # from Fourcoud & Brunel 2002
# #
# def nu0_fb(tau_m, tau_s, tau_r, V_th, V_r, mu, sigma):
    
#     alpha = sqrt(2)*abs(scipy.special.zetac(0.5)+1.)

#     # effective threshold    
#     V_th1 = V_th + sigma*alpha/2.*sqrt(tau_s/tau_m)

#     # effective reset    
#     V_r1 = V_r + sigma*alpha/2.*sqrt(tau_s/tau_m)

#     # use standard Siegert with modified threshold and reset
#     return    nu_0(tau_m, tau_r, V_th1, V_r1, mu, sigma)
#     #return nu_0_tom(tau_m, tau_r, V_th1, V_r1, mu, sigma)


# # derivative of firing rate curve w.r.t mu
# # for l.p. filtered synapses with tau_s
# # effective threshold and reset from Fourcoud & Brunel 2002
# #
# def d_nu_d_mu_fb(tau_m, tau_s, tau_r, V_th, V_r, mu, sigma):
#     alpha = sqrt(2)*abs(scipy.special.zetac(0.5)+1.)

#     # effective threshold    
#     V_th1 = V_th + sigma*alpha/2.*sqrt(tau_s/tau_m)

#     # effective reset    
#     V_r1 = V_r + sigma*alpha/2.*sqrt(tau_s/tau_m)

#     return d_nu_d_mu(tau_m, tau_r, V_th, V_r, mu, sigma)


# #
# # derivative of nu_0 by input rate
# # for l.p. filtered synapses with tau_s
# # effective threshold and reset from Fourcoud & Brunel 2002
# #
# def d_nu_d_nu_in_fb(tau_m, tau_s, tau_r, V_th, V_r, mu, sigma, w, nu0=None):
# #def d_nu_d_nu_in_fb(tau_m, tau_s, tau_r, V_th, V_r, mu, sigma, w, nu0_emp):

#     alpha = sqrt(2)*abs(scipy.special.zetac(0.5)+1.)

#     y_th = (V_th - mu)/sigma
#     y_r = (V_r - mu)/sigma

#     y_th_fb = y_th + alpha/2.*sqrt(tau_s/tau_m)
#     y_r_fb = y_r + alpha/2.*sqrt(tau_s/tau_m)

#     if nu0==None:
#         nu0 = nu0_fb(tau_m, tau_s, tau_r, V_th, V_r, mu, sigma)

#     #nu0_theo = nu0_fb(tau_m, tau_s, tau_r, V_th, V_r, mu, sigma)
#     #print nu0,nu0_theo,nu0/nu0_theo

#     # linear contribution
#     lin = sqrt(pi) * (tau_m*nu0)**2 * w/sigma * (exp(y_th_fb**2) * (1 + scipy.special.erf(y_th_fb)) - exp(y_r_fb**2) * (1 + scipy.special.erf(y_r_fb)) )

#     # quadratic contribution
#     sqr = sqrt(pi) * (tau_m*nu0)**2 * w/sigma * (exp(y_th_fb**2) * (1 + scipy.special.erf(y_th_fb)) * 0.5*y_th*w/sigma - exp(y_r_fb**2) * (1 + scipy.special.erf(y_r_fb)) * 0.5*y_r*w/sigma )

#     return lin + sqr, lin, sqr


# #
# # for mu < V_th
# #
# def siegert1(tau_m, tau_r, V_th, V_r, mu, sigma):

#     y_th = (V_th - mu)/sigma
#     y_r = (V_r - mu)/sigma
   
#     def integrand(u):
#         if u == 0:
#             return exp(-y_th**2)*2*(y_th - y_r)
#         else:
#             return exp(-(u-y_th)**2) * ( 1.0 - exp(2*(y_r-y_th)*u) ) / u

#     lower_bound = y_th
#     err_dn = 1.0
#     while err_dn > 1e-12 and lower_bound > 1e-16:
#         err_dn = integrand(lower_bound)
#         if err_dn > 1e-12:            
#             lower_bound /= 2

#     upper_bound = y_th
#     err_up = 1.0
#     while err_up > 1e-12:
#        err_up = integrand(upper_bound)
#        if err_up > 1e-12:
#            upper_bound *= 2

#     err = max(err_up, err_dn)

#     #print 'upper_bound = ', upper_bound
#     #print 'lower_bound = ', lower_bound
#     #print 'err_dn = ', err_dn
#     #print 'err_up = ', err_up

#     return 1.0/(tau_r + exp(y_th**2)*scipy.integrate.quad(integrand, lower_bound, upper_bound)[0] * tau_m)
 
# #
# # for mu > V_th
# #
# def siegert2(tau_m, tau_r, V_th, V_r, mu, sigma):

#     y_th = (V_th - mu)/sigma
#     y_r = (V_r - mu)/sigma

#     def integrand(u):
#         if u == 0:
#             return 2*(y_th - y_r)
#         else:
#             return ( exp(2*y_th*u -u**2) - exp(2*y_r*u -u**2) ) / u

#     upper_bound = 1.0
#     err = 1.0
#     while err > 1e-12:
#         err = integrand(upper_bound)
#         upper_bound *= 2

#     return 1.0/(tau_r + scipy.integrate.quad(integrand, 0.0, upper_bound)[0] * tau_m)


   
    
# def nu_0(tau_m, tau_r, V_th, V_r, mu, sigma):
#     """tau_m: membrane time constant"""
#     """tau_r: refractory time constant"""
#     """V_th: threshold"""
#     """V_r: reset potential"""
#     """mu: mean input"""
#     """sigma: std of equivalent GWN input"""

#     if mu <= V_th*0.95:
#         return siegert1(tau_m, tau_r, V_th, V_r, mu, sigma)
#     else:
#         return siegert2(tau_m, tau_r, V_th, V_r, mu, sigma)


# #
# # corrections of the siegert function for real weights and discretizations
# #

# ###helper funtions ###
# def nu_exc_inh_from_mu_sigma(w, g, tau_m, mu, sigma):
#   '''si units please'''
#   nu_exc_0 = mu / (w*tau_m)
#   nu_bal = ((sigma**2 / w**2) - mu/w) / (1.0 + g) / tau_m
 
#   nu_exc = nu_exc_0 + nu_bal
#   nu_inh = nu_bal / g
  
#   return (nu_exc, nu_inh)


# def mu_sigma_from_nu_w_g(nu_e, nu_i, w, g, tau_m):
#   '''si units please'''

#   mu = tau_m * w * (nu_e - g*nu_i)
#   sigma = w * sqrt(tau_m*(nu_e + g**2*nu_i))
  
#   return (mu, sigma)


# #
# # derivative of nu_0 by mu
# #
# def d_nu_d_mu(tau_m, tau_r, V_th, V_r, mu, sigma):

#     y_th = (V_th - mu)/sigma
#     y_r = (V_r - mu)/sigma

#     nu0 = nu_0(tau_m, tau_r, V_th, V_r, mu, sigma)

#     return sqrt(pi) * tau_m * nu0**2 / sigma * (exp(y_th**2) * (1 + scipy.special.erf(y_th)) - exp(y_r**2) * (1 + scipy.special.erf(y_r)))

# #
# # derivative of nu_0 by input rate
# #
# def d_nu_d_nu_in(tau_m, tau_r, V_th, V_r, mu, sigma, w,nu0=None):
# #def d_nu_d_nu_in(tau_m, tau_r, V_th, V_r, mu, sigma, w):

#     y_th = (V_th - mu)/sigma
#     y_r = (V_r - mu)/sigma

#     if nu0==None:
#         nu0 = nu_0(tau_m, tau_r, V_th, V_r, mu, sigma)

#     return sqrt(pi) * (tau_m*nu0)**2 * w/sigma * (exp(y_th**2) * (1 + scipy.special.erf(y_th)) * (1. + 0.5*y_th*w/sigma) - exp(y_r**2) * (1 + scipy.special.erf(y_r)) * (1. + 0.5*y_r*w/sigma) )

# #
# # membrane potential distribution
# # according to iaf_foker_planck.lyx
# #
# def P(nu0, tau_m, V_th, V_r, mu, sigma, V):

#     y = (V-mu)/sigma
#     y_th = (V_th-mu)/sigma
#     y_r = (V_r-mu)/sigma

#     def integrand(u):
#         return exp(u**2)

#     if (y < y_r):
#         I = scipy.integrate.quad(integrand, y_r, y_th)[0]
#     else:
#         I = scipy.integrate.quad(integrand, y, y_th)[0]

       
#     return 2.0*nu0*tau_m/sigma * I * exp(-y**2)


#####################################################################################


def nu0_fb433(tau_m, tau_s, tau_r, V_th_rel, V_0_rel, mu, sigma):
    """Helper function implementing nu0_fb433 without quantities."""
    # use zetac function (zeta-1) because zeta is not giving finite values for
    # arguments smaller 1.
    alpha = np.sqrt(2.) * abs(zetac(0.5) + 1)

    nu0 = nu_0(tau_m, tau_r, V_th_rel, V_0_rel, mu, sigma)
    nu0_dPhi = _nu0_dPhi(tau_m, tau_r, V_th_rel, V_0_rel, mu, sigma)
    return nu0 * (1 - np.sqrt(tau_s * tau_m / 2) * alpha * nu0_dPhi)


def nu_0(tau_m, tau_r, V_th_rel, V_0_rel, mu, sigma):
    """
    Calculates stationary firing rates for delta shaped PSCs.

    Parameters:
    -----------
    tau_m: float
        Membrane time constant in seconds.
    tau_r: float
        Refractory time in seconds.
    V_th_rel: float
        Relative threshold potential in mV.
    V_0_rel: float
        Relative reset potential in mV.
    mu: float
        Mean neuron activity in mV.
    sigma: float
        Standard deviation of neuron activity in mV.

    Returns:
    --------
    float:
        Stationary firing rate in Hz.
    """
    if np.any(V_th_rel - V_0_rel < 0):
        raise ValueError('V_th should be larger than V_0!')
    y_th = (V_th_rel - mu) / sigma
    y_r = (V_0_rel - mu) / sigma

    # bring into appropriate shape
    y_th = np.atleast_1d(y_th)
    y_r = np.atleast_1d(y_r)
    assert y_th.shape == y_r.shape
    assert y_th.ndim == y_r.ndim == 1

    # determine order of quadrature
    params = {'start_order': 10, 'epsrel': 1e-12, 'maxiter': 10}
    gl_order = _get_erfcx_integral_gl_order(y_th=y_th, y_r=y_r, **params)

    # separate domains
    mask_exc = y_th < 0
    mask_inh = 0 < y_r
    mask_interm = (y_r <= 0) & (0 <= y_th)

    # calculate rescaled siegert
    nu = np.zeros(shape=y_th.shape)
    params = {'tau_m': tau_m, 't_ref': tau_r, 'gl_order': gl_order}
    nu[mask_exc] = _siegert_exc(y_th=y_th[mask_exc],
                                y_r=y_r[mask_exc], **params)
    nu[mask_inh] = _siegert_inh(y_th=y_th[mask_inh],
                                y_r=y_r[mask_inh], **params)
    nu[mask_interm] = _siegert_interm(y_th=y_th[mask_interm],
                                      y_r=y_r[mask_interm], **params)

    # include exponential contributions
    nu[mask_inh] *= np.exp(-y_th[mask_inh]**2)
    nu[mask_interm] *= np.exp(-y_th[mask_interm]**2)

    # convert back to scalar if only one value calculated
    if nu.shape == (1,):
        return nu.item(0)
    else:
        return nu


def _nu0_dPhi(tau_m, tau_r, V_th_rel, V_0_rel, mu, sigma):
    """Calculate nu0 * ( Phi(sqrt(2)*y_th) - Psi(sqrt(2)*y_r) ) safely."""
    if np.any(V_th_rel - V_0_rel < 0):
        raise ValueError('V_th should be larger than V_0!')
    y_th = (V_th_rel - mu) / sigma
    y_r = (V_0_rel - mu) / sigma

    # bring into appropriate shape
    y_th = np.atleast_1d(y_th)
    y_r = np.atleast_1d(y_r)
    assert y_th.shape == y_r.shape
    assert y_th.ndim == y_r.ndim == 1

    # determine order of quadrature
    params = {'start_order': 10, 'epsrel': 1e-12, 'maxiter': 10}
    gl_order = _get_erfcx_integral_gl_order(y_th=y_th, y_r=y_r, **params)

    # separate domains
    mask_exc = y_th < 0
    mask_inh = 0 < y_r
    mask_interm = (y_r <= 0) & (0 <= y_th)

    # calculate rescaled siegert
    nu = np.zeros(shape=y_th.shape)
    params = {'tau_m': tau_m, 't_ref': tau_r, 'gl_order': gl_order}
    nu[mask_exc] = _siegert_exc(y_th=y_th[mask_exc],
                                y_r=y_r[mask_exc], **params)
    nu[mask_inh] = _siegert_inh(y_th=y_th[mask_inh],
                                y_r=y_r[mask_inh], **params)
    nu[mask_interm] = _siegert_interm(y_th=y_th[mask_interm],
                                      y_r=y_r[mask_interm], **params)

    # calculate rescaled Phi
    Phi_th = np.zeros(shape=y_th.shape)
    Phi_r = np.zeros(shape=y_r.shape)
    Phi_th[mask_exc] = _Phi_neg(s=np.sqrt(2)*y_th[mask_exc])
    Phi_r[mask_exc] = _Phi_neg(s=np.sqrt(2)*y_r[mask_exc])
    Phi_th[mask_inh] = _Phi_pos(s=np.sqrt(2)*y_th[mask_inh])
    Phi_r[mask_inh] = _Phi_pos(s=np.sqrt(2)*y_r[mask_inh])
    Phi_th[mask_interm] = _Phi_pos(s=np.sqrt(2)*y_th[mask_interm])
    Phi_r[mask_interm] = _Phi_neg(s=np.sqrt(2)*y_r[mask_interm])

    # include exponential contributions
    Phi_r[mask_inh] *= np.exp(-y_th[mask_inh]**2 + y_r[mask_inh]**2)
    Phi_r[mask_interm] *= np.exp(-y_th[mask_interm]**2)

    # calculate nu * dPhi
    nu_dPhi = nu * (Phi_th - Phi_r)

    # convert back to scalar if only one value calculated
    if nu_dPhi.shape == (1,):
        return nu_dPhi.item(0)
    else:
        return nu_dPhi


def _get_erfcx_integral_gl_order(y_th, y_r, start_order, epsrel, maxiter):
    """Determine order of Gauss-Legendre quadrature for erfcx integral."""
    # determine maximal integration range
    a = min(np.abs(y_th).min(), np.abs(y_r).min())
    b = max(np.abs(y_th).max(), np.abs(y_r).max())

    # adaptive quadrature from scipy.integrate for comparison
    I_quad = quad(erfcx, a, b, epsabs=0, epsrel=epsrel)[0]

    # increase order to reach desired accuracy
    order = start_order
    for _ in range(maxiter):
        I_gl = _erfcx_integral(a, b, order=order)[0]
        rel_error = np.abs(I_gl / I_quad - 1)
        if rel_error < epsrel:
            return order
        else:
            order *= 2
    msg = f'Quadrature search failed to converge after {maxiter} iterations. '
    msg += f'Last relative error {rel_error:e}, desired {epsrel:e}.'
    raise RuntimeError(msg)


def _erfcx_integral(a, b, order):
    """Fixed order Gauss-Legendre quadrature of erfcx from a to b."""
    assert np.all(a >= 0) and np.all(b >= 0)
    x, w = roots_legendre(order)
    x = x[:, np.newaxis]
    w = w[:, np.newaxis]
    return (b - a) * np.sum(w * erfcx((b-a) * x / 2 + (b+a) / 2), axis=0) / 2


def _siegert_exc(y_th, y_r, tau_m, t_ref, gl_order):
    """Calculate Siegert for y_th < 0."""
    assert np.all(y_th < 0)
    I_erfcx = _erfcx_integral(np.abs(y_th), np.abs(y_r), gl_order)
    return 1 / (t_ref + tau_m * np.sqrt(np.pi) * I_erfcx)


def _siegert_inh(y_th, y_r, tau_m, t_ref, gl_order):
    """Calculate Siegert without exp(-y_th**2) factor for 0 < y_th."""
    assert np.all(0 < y_r)
    e_V_th_2 = np.exp(-y_th**2)
    I_erfcx = 2 * dawsn(y_th) - 2 * np.exp(y_r**2 - y_th**2) * dawsn(y_r)
    I_erfcx -= e_V_th_2 * _erfcx_integral(y_r, y_th, gl_order)
    return 1 / (e_V_th_2 * t_ref + tau_m * np.sqrt(np.pi) * I_erfcx)


def _siegert_interm(y_th, y_r, tau_m, t_ref, gl_order):
    """Calculate Siegert without exp(-y_th**2) factor for y_r <= 0 <= y_th."""
    assert np.all((y_r <= 0) & (0 <= y_th))
    e_V_th_2 = np.exp(-y_th**2)
    I_erfcx = 2 * dawsn(y_th)
    I_erfcx += e_V_th_2 * _erfcx_integral(y_th, np.abs(y_r), gl_order)
    return 1 / (e_V_th_2 * t_ref + tau_m * np.sqrt(np.pi) * I_erfcx)


def _Phi_neg(s):
    """Calculate Phi(s) for negative arguments"""
    assert np.all(s <= 0)
    return np.sqrt(np.pi / 2.) * erfcx(np.abs(s) / np.sqrt(2))


def _Phi_pos(s):
    """Calculate Phi(s) without exp(-s**2 / 2) factor for positive arguments"""
    assert np.all(s >= 0)
    return np.sqrt(np.pi / 2.) * (2 - np.exp(-s**2 / 2.)*erfcx(s / np.sqrt(2)))
