# Supplementary material for: Signal denoising through topographic modularity of neural circuits
Source: eLife. 2023 Jan 26;12:e77009. doi: 10.7554/eLife.77009 (PMC9981157; doi:10.7554/eLife.77009)
Supplement: Figure 3—source data 1. [file elife-77009-fig3-data1.zip]

Archive with 42 entries (35 files):
- figure3/
- figure3/README.md
- figure3/__pycache__/
- figure3/__pycache__/helper.cpython-36.pyc
- figure3/data/
- figure3/data/fig_3_effective_coupling.pkl
- figure3/data/fig_3_eigenvalues.pkl
- figure3/data/fig_3_mergedEI_syn_currents_GWN_sigma=0.0.pkl
- figure3/data/fig_3_spectral_radius.pkl
- figure3/data/fig_3_synaptic_currents_GWN_sigma=0.0.pkl
- figure3/fig3_a.py
- figure3/fig3_b.py
- figure3/fig3_c.py
- figure3/fig3_d.py
- figure3/helper.py
- figure3/helper.pyc
- figure3/mft_helpers/
- figure3/mft_helpers/__init__.py
- figure3/mft_helpers/__init__.pyc
- figure3/mft_helpers/__pycache__/
- figure3/mft_helpers/__pycache__/__init__.cpython-36.pyc
- figure3/mft_helpers/__pycache__/calc.cpython-36.pyc
- figure3/mft_helpers/__pycache__/data_io.cpython-36.pyc
- figure3/mft_helpers/__pycache__/mft_parameters.cpython-36.pyc
- figure3/mft_helpers/__pycache__/mft_plotting.cpython-36.pyc
- figure3/mft_helpers/__pycache__/siegert.cpython-36.pyc
- figure3/mft_helpers/calc.py
- figure3/mft_helpers/data_io.py
- figure3/mft_helpers/mft_data/
- figure3/mft_helpers/mft_data/__init__.py
- figure3/mft_helpers/mft_parameters.py
- figure3/mft_helpers/mft_parameters.pyc
- figure3/mft_helpers/mft_plotting.py
- figure3/mft_helpers/misc_plotting.py
- figure3/mft_helpers/siegert.py
- figure3/plots/
- figure3/plots/fig3_a.pdf
- figure3/plots/fig3_a_inset.pdf
- figure3/plots/fig3_b.pdf
- figure3/plots/fig3_c.pdf
- figure3/plots/fig3_d_m=0.8.pdf
- figure3/plots/fig3_d_m=0.9.pdf
