# Supplementary material for: Signal denoising through topographic modularity of neural circuits
Source: eLife. 2023 Jan 26;12:e77009. doi: 10.7554/eLife.77009 (PMC9981157; doi:10.7554/eLife.77009)
Supplement: Figure 4—source data 1. [file elife-77009-fig4-data1.zip]

Archive with 29 entries (24 files):
- figure4/
- figure4/README.md
- figure4/data/
- figure4/data/inhibition_spiking_data.pkl
- figure4/data/stats_baseline.pkl
- figure4/data/stats_random.pkl
- figure4/data/stats_with_noise.pkl
- figure4/fig4_abc.py
- figure4/fig4_s1.py
- figure4/helper.py
- figure4/helper.pyc
- figure4/mft_helpers/
- figure4/mft_helpers/__init__.py
- figure4/mft_helpers/calc.py
- figure4/mft_helpers/data_io.py
- figure4/mft_helpers/mft_data/
- figure4/mft_helpers/mft_data/__init__.py
- figure4/mft_helpers/mft_parameters.py
- figure4/mft_helpers/mft_plotting.py
- figure4/mft_helpers/misc_plotting.py
- figure4/mft_helpers/siegert.py
- figure4/plots/
- figure4/plots/fig4_a.pdf
- figure4/plots/fig4_b.pdf
- figure4/plots/fig4_c_left.pdf
- figure4/plots/fig4_c_right.pdf
- figure4/plots/fig4_s1_a.pdf
- figure4/plots/fig4_s1_b.pdf
- figure4/plots/fig4_s1_c.pdf
