# Supplementary material for: Signal denoising through topographic modularity of neural circuits
Source: eLife. 2023 Jan 26;12:e77009. doi: 10.7554/eLife.77009 (PMC9981157; doi:10.7554/eLife.77009)
Supplement: Figure 5—source data 1. [file elife-77009-fig5-data1.zip]

Archive with 33 entries (28 files):
- figure5/
- figure5/README.md
- figure5/data/
- figure5/data/fig_5a_raster_m=0.9_GWN_sigma=3.0.pkl
- figure5/data/fig_5a_readout_signal_m=0.9_GWN_sigma=3.0.pkl
- figure5/data/fig_5b_readout_signal_crnn_pop=E0.pkl
- figure5/data/fig_5b_readout_signal_crnn_pop=E2.pkl
- figure5/data/fig_5b_readout_signal_crnn_pop=E5.pkl
- figure5/data/fig_5b_state_activity_crnn_truncated_pop=E0.pkl
- figure5/data/fig_5b_state_activity_crnn_truncated_pop=E2.pkl
- figure5/data/fig_5b_state_activity_crnn_truncated_pop=E5.pkl
- figure5/data/fig_5s1_conductance_stats.pkl
- figure5/fig5_a.py
- figure5/fig5_b.py
- figure5/fig5_s1.py
- figure5/helper.py
- figure5/helper.pyc
- figure5/mft_helpers/
- figure5/mft_helpers/__init__.py
- figure5/mft_helpers/calc.py
- figure5/mft_helpers/data_io.py
- figure5/mft_helpers/mft_data/
- figure5/mft_helpers/mft_data/__init__.py
- figure5/mft_helpers/mft_parameters.py
- figure5/mft_helpers/mft_plotting.py
- figure5/mft_helpers/misc_plotting.py
- figure5/mft_helpers/siegert.py
- figure5/plots/
- figure5/plots/fig5_a_raster.pdf
- figure5/plots/fig5_a_readout.pdf
- figure5/plots/fig5_b_activity.pdf
- figure5/plots/fig5_b_readout.pdf
- figure5/plots/fig5_s1.pdf
