# Supplementary material for: Signal denoising through topographic modularity of neural circuits
Source: eLife. 2023 Jan 26;12:e77009. doi: 10.7554/eLife.77009 (PMC9981157; doi:10.7554/eLife.77009)
Supplement: Figure 6—source data 1. [file elife-77009-fig6-data1.zip]

Archive with 44 entries (37 files):
- figure6/
- figure6/README.md
- figure6/__pycache__/
- figure6/__pycache__/helper.cpython-36.pyc
- figure6/data/
- figure6/data/fig_6_performance_fixed_mapsize.pkl
- figure6/data/fig_6_performance_increasing_mapsize.pkl
- figure6/data/fig_6_rates_mapsize=0.05.pkl
- figure6/data/fig_6_rates_mapsize=0.2.pkl
- figure6/data/fig_6_rates_mapsize_scan.pkl
- figure6/fig6_a.py
- figure6/fig6_b.py
- figure6/fig6_c.py
- figure6/fig6_s1_a.py
- figure6/fig6_s1_b.py
- figure6/helper.py
- figure6/helper.pyc
- figure6/mft_helpers/
- figure6/mft_helpers/__init__.py
- figure6/mft_helpers/__init__.pyc
- figure6/mft_helpers/__pycache__/
- figure6/mft_helpers/__pycache__/__init__.cpython-36.pyc
- figure6/mft_helpers/__pycache__/calc.cpython-36.pyc
- figure6/mft_helpers/__pycache__/data_io.cpython-36.pyc
- figure6/mft_helpers/__pycache__/mft_parameters.cpython-36.pyc
- figure6/mft_helpers/__pycache__/mft_plotting.cpython-36.pyc
- figure6/mft_helpers/__pycache__/siegert.cpython-36.pyc
- figure6/mft_helpers/calc.py
- figure6/mft_helpers/data_io.py
- figure6/mft_helpers/mft_data/
- figure6/mft_helpers/mft_data/__init__.py
- figure6/mft_helpers/mft_parameters.py
- figure6/mft_helpers/mft_parameters.pyc
- figure6/mft_helpers/mft_plotting.py
- figure6/mft_helpers/misc_plotting.py
- figure6/mft_helpers/siegert.py
- figure6/plots/
- figure6/plots/fig6_a.pdf
- figure6/plots/fig6_b.pdf
- figure6/plots/fig6_c.pdf
- figure6/plots/fig6_s1_a_active.pdf
- figure6/plots/fig6_s1_a_non_active.pdf
- figure6/plots/fig6_s1_b_d=0.05.pdf
- figure6/plots/fig6_s1_b_d=0.2.pdf
