# Supplementary material for: Signal denoising through topographic modularity of neural circuits
Source: eLife. 2023 Jan 26;12:e77009. doi: 10.7554/eLife.77009 (PMC9981157; doi:10.7554/eLife.77009)
Supplement: Figure 7—source data 1. [file elife-77009-fig7-data1.zip]

Archive with 46 entries (41 files):
- figure7/
- figure7/README.md
- figure7/data/
- figure7/data/fig7_b.pkl
- figure7/data/fig7_g.pkl
- figure7/data/fix_points_vs_lambda.pkl
- figure7/data/nu_vs_layers_noise.h5
- figure7/data/potential_single.h5
- figure7/fig7_b.py
- figure7/fig7_c.py
- figure7/fig7_d.py
- figure7/fig7_e.py
- figure7/fig7_f.py
- figure7/fig7_g.py
- figure7/fig7_s1.py
- figure7/helper.py
- figure7/mft_helpers/
- figure7/mft_helpers/__init__.py
- figure7/mft_helpers/__pycache__/
- figure7/mft_helpers/__pycache__/__init__.cpython-36.pyc
- figure7/mft_helpers/__pycache__/__init__.cpython-38.pyc
- figure7/mft_helpers/__pycache__/__init__.cpython-39.pyc
- figure7/mft_helpers/__pycache__/calc.cpython-39.pyc
- figure7/mft_helpers/__pycache__/data_io.cpython-36.pyc
- figure7/mft_helpers/__pycache__/mft_parameters.cpython-36.pyc
- figure7/mft_helpers/__pycache__/mft_parameters.cpython-38.pyc
- figure7/mft_helpers/__pycache__/mft_parameters.cpython-39.pyc
- figure7/mft_helpers/__pycache__/mft_plotting.cpython-36.pyc
- figure7/mft_helpers/__pycache__/mft_plotting.cpython-39.pyc
- figure7/mft_helpers/__pycache__/siegert.cpython-39.pyc
- figure7/mft_helpers/calc.py
- figure7/mft_helpers/data_io.py
- figure7/mft_helpers/mft_parameters.py
- figure7/mft_helpers/mft_plotting.py
- figure7/mft_helpers/misc_plotting.py
- figure7/mft_helpers/siegert.py
- figure7/plots/
- figure7/plots/fig7_b.pdf
- figure7/plots/fig7_c.pdf
- figure7/plots/fig7_c_zoomed.pdf
- figure7/plots/fig7_d.pdf
- figure7/plots/fig7_e.pdf
- figure7/plots/fig7_f.pdf
- figure7/plots/fig7_g.pdf
- figure7/plots/fig7_s1_a.pdf
- figure7/plots/fig7_s1_b.pdf
