# Supplementary material for: Signal denoising through topographic modularity of neural circuits
Source: eLife. 2023 Jan 26;12:e77009. doi: 10.7554/eLife.77009 (PMC9981157; doi:10.7554/eLife.77009)
Supplement: Figure 7—source data 1. [file elife-77009-fig7-data1.zip › figure7/fig7_d.py]

"""
Figure 7d.
"""
import sys
import os
sys.path.append('../')
sys.path.append('../../')
sys.path.append('../../../')

assert sys.version_info >= (3, 0)

from mft_helpers import mft_parameters as parameters
from mft_helpers import calc
from mft_helpers import mft_plotting

recompute = True  # change to run fixed point search again, otherwise use stored data

if __name__ == "__main__":
    pars = parameters.set_parameter_space()  # create parameter set
    pars = calc.derived_parameters(pars)

    results = calc.nu_first_layer(pars)
    mft_plotting.plot_nu_first_layer(results, pars, version=2)
