# Supplementary material for: Signal denoising through topographic modularity of neural circuits
Source: eLife. 2023 Jan 26;12:e77009. doi: 10.7554/eLife.77009 (PMC9981157; doi:10.7554/eLife.77009)
Supplement: Figure 7—source data 1. [file elife-77009-fig7-data1.zip › figure7/mft_helpers/data_io.py]

import h5py_wrapper as h5w
