# Supplementary material for: Signal denoising through topographic modularity of neural circuits
Source: eLife. 2023 Jan 26;12:e77009. doi: 10.7554/eLife.77009 (PMC9981157; doi:10.7554/eLife.77009)
Supplement: Figure 7—source data 1. [file elife-77009-fig7-data1.zip › figure7/mft_helpers/mft_plotting.py]

import matplotlib.pyplot
import numpy as np
import seaborn as sns
from matplotlib import pyplot as plt
from mpl_toolkits.axes_grid1 import make_axes_locatable
from scipy.signal import argrelextrema, argrelmin
import os
import h5py_wrapper as h5w

# from mft_helpers.data_io import dataset_energy
from mft_helpers import calc
from pathos.multiprocessing import ProcessingPool as PathosPool

mod_colors = {
    'purple': '#867CE8',
    'fgreen': 'forestgreen',
    'fgreen_comp': '#8B228B',
    'msgreen': 'mediumseagreen',
    'msgreen_comp': '#B33C7E',
    'g1': '#5FA075',
    'g1_comp': '#A05F8A',
    'nu_first_layer_low': '',
    'nu_first_layer_standard': '',
    'nu_first_layer_high': '',
    'tetradic_set': ['tab:red', '#D926B7', 'cornflowerblue', 'mediumseagreen']
}

fig_defaults = {
    'figsize': {
        'main': (6, 4),
        'zoomed': (3, 2),
        'grid_cross_sec': (15, 10),
    },

    'ticksize': {
        'main_fp': 14,
        'large_fp': 16
    },

    'labelsize': {
        'main_fp': 18,
        'large_fp': 20
    },
    'legendsize': {
        'main_fp': 12,
        'large_fp': 12
    }
}


def plot_nu_vs_layers_fig2(results, pars, rates_initial_layer):
    """
    [Fig 2d] Plots the firing rates as a function of the number of layers. Custom colormaps and plotting ranges.
    """
    colors = ['twilight_shifted']
    color_offset = 3  # increase the number of colors when generating palette, to increase range and reduce extremities
    lw = 4.
    ticksize = 24

    for cname in colors:
        # trim unwanted m values
        results = {m: v for m, v in results.items() if 0.75 <= m <= 0.9}
        n_colors = len(results.keys()) + color_offset * 2

        if cname == 'div':
            # colors = sns.diverging_palette(220, 20, n=n_colors, center='dark')
            colors = sns.diverging_palette(250, 15, s=75, l=40, sep=1, n=n_colors, center="light")
        elif cname == 'circular':
            colors = sns.color_palette(n_colors=n_colors)
        else:
            colors = sns.color_palette(cname, n_colors)#[::-1]

        colors = colors[color_offset:]

        fig = plt.figure(figsize=(11, 9))
        for active in [True, False]:
            ax = plt.subplot2grid((2, 1), (1 - int(active), 0))

            for idx, (m, nu) in enumerate(results.items()):
                nu = nu[:50]
                if active:
                    ax.plot(range(1,len(nu)+1),nu[:,0],label='m='+str(np.round(m,2)),color=colors[idx], lw=lw)
                else:
                    ax.plot(range(1,len(nu)+1),nu[:,1], '--', label='m='+str(np.round(m,2)),color=colors[idx], lw=lw)

            ax.set_yscale('log')
            if active:
                ax.set_ylim([6e-1,5e2])
            else:
                ax.set_ylim([2e-1,5e2])

            ax.tick_params(axis='both', labelsize=ticksize)
            sns.despine(ax=ax)

        fig.tight_layout()
        plt.subplots_adjust(hspace=0.34)
        fig.savefig('plots/fig2_d.pdf')


def plot_noise_vs_layers(results_all, initial_rate_active, na_rates, pars_):
    """
    Plots the threshold modularity value for different NS and S cluster firing rate ratios.

    :param results_all:
    :param initial_rate_active:
    :param na_rates:
    :param pars_:
    :return:
    """
    fig = plt.figure(figsize=fig_defaults['figsize']['main'])
    ax = plt.subplot(111)
    ax.plot(na_rates/initial_rate_active, results_all, 'o-', color='k', lw=2.5, ms=9)
    ax.set_xticks(np.arange(0.1, 0.91, 0.2))
    # ax.set_xlabel(r'${\nu_\mathrm{NS}} / {\nu_\mathrm{S}}$')
    ax.set_xlabel(r'${\nu^\mathrm{NS}_0} / {\nu^\mathrm{S}_0}$', fontsize=fig_defaults['labelsize']['main_fp'])
    ax.set_ylabel(r'$\mathrm{m}_\mathrm{switch}$', fontsize=fig_defaults['labelsize']['main_fp'])
    ax.spines['right'].set_visible(False)
    ax.spines['top'].set_visible(False)
    ax.tick_params(axis='both', labelsize=fig_defaults['ticksize']['main_fp'])

    fig.tight_layout()
    fig.savefig('plots/fig7_g.pdf')


def plot_fixed_points(results, pars, stability_analysis=False, filename_suffix='', vis_zero_log=False, save=True,
                      overlapping=False, frameon=False, loc_legend_stability='center', loc_legend_stimulated='lower',
                      figsize=None, legendsize=None, narrowlegend=False):
    """
    Plots the stable and unstable fixed points as a function of the modularity.

    >> Fig 7B
    :param results:
    :param pars:
    :param stability_analysis:
    :param filename_suffix: [str]
    :return:
    """
    if figsize and figsize == 'narrow':
        fig = plt.figure(figsize=(4, 4))
    elif figsize:
        fig = plt.figure(figsize=figsize)
    else:
        fig = plt.figure(figsize=fig_defaults['figsize']['main'])
    ax_A = plt.subplot(111)

    m_min = 500
    m_max = 0
    line_stable = None
    line_unstable = None
    c_stable = 'k'
    c_unstable = 'tab:red'
    plot_lower_log_ylim = 1e-2 if vis_zero_log else -1.  # just some lower bound on low-rate FPs for sensible log plots
    m_crit = None

    for idx, (m, (nu, state,stability)) in enumerate(results.items()):
        m_min = min(m_min, m)
        m_max = max(m_max, m)
        n_fp = nu.shape[0]
        # print('\t%d fixed points found:' % n_fp)
        la = 'stimulated' if idx == 0 else None
        lna = 'non-stimulated' if idx == 0 else None
        ms = 5

        if m_crit is None and n_fp > 1:  # simple detection of m_crit
            m_crit = m

        for cs in range(n_fp):
            nu_A = max(nu[cs, 0], plot_lower_log_ylim)
            nu_NA = max(nu[cs, 1], plot_lower_log_ylim)
            alpha = 1 if not overlapping else 0.3
            ms_ns = ms if not overlapping else ms*1.5
            ms = ms if not overlapping else ms*1.3
            if stability[cs] is True:
                line_stable, = ax_A.plot([m - 0.001], [nu_A], 'o', color=c_stable, label=la, lw=3., ms=ms, alpha=alpha)
                ax_A.plot([m + 0.001], [nu_NA], 'x', color=c_stable, label=lna, lw=3., ms=ms_ns)
            elif stability[cs] is False:
                line_unstable, = ax_A.plot([m - 0.001], [nu_A], 'o', color=c_unstable, label=la, lw=3., ms=ms)
                print("unstable fp at nu_A={} for m={}".format(nu_A, m))
                ax_A.plot([m + 0.001], [nu_NA], 'x', color=c_unstable, label=lna, lw=3., ms=ms_ns)
            elif stability[cs] == -1:
                # -1 because stability could not be determined as it's not really a fp (plugging in the value fails);
                # however, we ignore this here because it's probably a numerical instability as it's the only such point
                # ax_A.plot([m - 0.001], [nu[cs, 0]], 'o-', color='k', label=la, lw=3.)
                # ax_A.plot([m + 0.001], [nu[cs, 1]], 'x-', color='k', label=lna, lw=3.)
                ax_A.plot([m - 0.001], [nu_A], 'o', color=c_unstable, label=la, lw=3., ms=ms)
                print("unstable fp at nu_A={} for m={}".format(nu_A, m))
                ax_A.plot([m + 0.001], [nu_NA], 'x', color=c_unstable, label=lna, lw=3., ms=ms_ns)

    labelsize = fig_defaults['labelsize']['main_fp']
    ticksize = fig_defaults['ticksize']['main_fp']
    legendsize = fig_defaults['legendsize']['main_fp'] * 1.2 if legendsize is None else legendsize
    handletextpad = 0.01

    if pars['method'] != 'piecewise_linear':
        ax_A.set_ylim([3e-2,1e3])
        ax_A.set_yscale('log')
        if loc_legend_stimulated:
            legend_active = ax_A.legend(loc=loc_legend_stimulated, fontsize=12, handletextpad=handletextpad,
                                        frameon=frameon)
    else:
        ax_A.set_yscale('log')
        # ax_A.plot([m_crit, m_crit], [2e-3, 6e2], '-', c='mediumseagreen')
        ax_A.set_title(f'm_crit: {m_crit}')
        if loc_legend_stimulated:
            legend_active = ax_A.legend(loc='center left', fontsize=legendsize, handletextpad=handletextpad,
                                        frameon=frameon)

    ax_A.set_xlim([0., 1.0])
    ax_A.set_xlabel('m', fontsize=labelsize)
    ax_A.set_ylabel(r'$\nu$ (spks/sec)', fontsize=labelsize)
    ax_A.tick_params(axis='both', labelsize=ticksize)

    # legend_active = ax_A.legend(loc=loc_legend_stimulated, fontsize=legendsize, frameon=frameon)
    if loc_legend_stability:
        handletextpad = handletextpad if narrowlegend else None
        plt.legend([l for l in [line_stable, line_unstable]], ['stable', 'unstable'], loc=loc_legend_stability,
                   frameon=frameon, fontsize=legendsize, handletextpad=handletextpad)
    try:
        plt.gca().add_artist(legend_active)
    except:
        pass

    fig.tight_layout()
    filename = 'fixed_points_initRates={}_m=[{}-{}]_g={}_met={}_nuX={}{}.pdf'.format(
        pars['intv_initial_ratesA'],
        np.round(m_min, decimals=2), np.round(m_max, decimals=2),
        pars['g'],
        pars['method'],
        pars['nuX'],
        filename_suffix
    )

    if save:
        fig.savefig('{}/{}'.format(pars['figure_root_path'], filename))
        print('Finished plotting figure: {}/{}'.format(pars['figure_root_path'], filename))
    return fig, ax_A, filename


def plot_energy_single_input(dr_grid, potentials, U_offset, pars, zoomed_plot=False):
    """

    :param dr_grid:
    :param potentials:
    :param U_offset:
    :param pars:
    :param zoomed_plot:
    :return:
    """
    fig = plt.figure(figsize=fig_defaults['figsize']['zoomed' if zoomed_plot else 'main'])
    ax = plt.subplot(111)
    plot_rmax = 5 if zoomed_plot else 300
    plot_rmin = 1
    m_max = 0.8 if zoomed_plot else 0.85
    m_min = 0.7 if zoomed_plot else 0.7

    legend_m = [0.7, 0.75, 0.76, 0.8, 0.85]
    for k in list(potentials.keys()):
        if not m_min <= k <= m_max:
            del potentials[k]

    idxs = np.where((dr_grid <= plot_rmax) & (dr_grid >= plot_rmin))[0]
    logx = False
    logy = True
    # logy = False
    plot_minima = True
    plot_min_th = 0. if zoomed_plot else 0.
    plot_legend = False #not zoomed_plot

    dr_grid = dr_grid[idxs]

    colors_greys = sns.light_palette('grey', n_colors=6)
    colors_reds = sns.dark_palette('tomato', reverse=True, n_colors=len(potentials) - 0)
    cg_cnt = 0
    cr_cnt = 0

    for m_idx, m in enumerate(potentials.keys()):
        tmp_potentials = -potentials[m][idxs]
        lmininima = argrelextrema(tmp_potentials, np.less)  # compute local minima
        # print(f"local minima for m = {m}: {lmininima}")

        # choose color and linestyle depending on the number of FPs
        # if len(lmininima[0]) > 0 and max(lmininima[0]) < 5.:
        if m < 0.76:
            c = colors_greys[cg_cnt]
            cg_cnt += 1
            lstyle = '--'
        else:
            c = colors_reds[cr_cnt]
            cr_cnt += 1
            lstyle = '-'

        label = 'm = {:.2f}'.format(m) if np.any([np.isclose(m, x) for x in legend_m]) else None

        ax.plot(dr_grid, tmp_potentials + U_offset, label=label, color=c, ls=lstyle)  # plot -U to get minima

        if plot_minima:
            for lmin_idx in lmininima:
                plot_indices = lmin_idx[lmin_idx > plot_min_th]
                ax.scatter(dr_grid[plot_indices], tmp_potentials[plot_indices] + U_offset,
                           marker='o', edgecolor='k', facecolor='k', zorder=3, s=64)

    # ax.tick_params(axis='both', labelsize=fig_defaults['ticksize']['large_fp'])
    ax.tick_params(axis='both', labelsize=fig_defaults['ticksize']['main_fp'])

    filename = f"fig7_c"
    if logy:
        # filename += '_logY'
        ax.set_yscale('log')
    ax.minorticks_off()
    ax.set_yticks([])

    if not zoomed_plot:
        labelsize = fig_defaults['labelsize']['main_fp']
        # labelsize = fig_defaults['labelsize']['large_fp']
        ax.set_xlabel(r'$\nu^\mathrm{S}$ (spks/sec)', fontsize=labelsize)
        ax.set_ylabel('Potential', fontsize=labelsize)
    else:
        filename += '_zoomed'
        ax.set_xticks(np.arange(1, 5.1, 1))
    sns.despine(ax=ax)

    if logx:
        ax.set_xscale('log')

    fig.tight_layout()
    fig.savefig(os.path.join(pars['figure_root_path'], f"{filename}.pdf"))


def plot_nu_first_layer(results, pars, version=1):
    """
    Plot the firing rate in SSN0 as a function of the input intensity (lambda)

    :param results:
    :param pars:
    :param version:  formatting style, 1 or 2
    :return:
    """
    fig = plt.figure(figsize=fig_defaults['figsize']['main'])
    ax = plt.subplot(111)

    if version == 1:
        colors = ['tomato', 'cornflowerblue', 'mediumseagreen']
    else:
        colors = ['gray', 'cornflowerblue', 'black']

    lmbd_highlighted = [0.01, 0.05, 0.25]
    mew = 1.5
    lw = 2.5
    ms = 9

    lambdas = sorted(results.keys())
    base_color = 'lightgray'
    # base_color = 'gainsboro'
    ax.plot(lambdas, [nu[0] for nu in results.values()], '-', color=base_color, lw=lw, ms=ms)
    ax.plot(lambdas, [nu[1] for nu in results.values()], '-', color=base_color, mew=mew, lw=lw, ms=ms)

    for idx, (lmbd, nu) in enumerate(results.items()):
        # if (lmbd * 1e2) % 2 < 1e-3:
        #     continue
        c = base_color if lmbd not in lmbd_highlighted else colors[lmbd_highlighted.index(lmbd)]
        if idx == len(results) - 1:
        # if idx == 3:
            ax.plot(lmbd,nu[0],'o-',color=c,label='stimulated', lw=lw, ms=ms)
            ax.plot(lmbd,nu[1],'x-',color=c,label='non-stimulated', mew=mew, lw=lw, ms=ms)
        else:
            ax.plot(lmbd,nu[0],'o-',color=c, lw=lw, ms=ms)
            ax.plot(lmbd,nu[1],'x-',color=c, mew=mew, lw=lw, ms=ms)

    ax.legend(loc='best',  fontsize=fig_defaults['legendsize']['large_fp'])
    # ax.legend(loc='best',  fontsize=14)
    ax.set_ylim(1., 24.)
    ax.set_yticks([5., 10., 15., 20.])
    # ax.get_yaxis().get_major_formatter().labelOnlyBase = True
    # ax.set_yticklabels(['', , 100.])

    # ax.set_xlabel(r'stimulus intensity ($\lambda)$', fontsize=fig_defaults['labelsize']['large_fp'])
    ax.set_xlabel(r'$\lambda$', fontsize=fig_defaults['labelsize']['large_fp'])
    ax.set_ylabel(r'$\nu_0$ (spks/sec)', fontsize=fig_defaults['labelsize']['large_fp'])
    ax.tick_params(axis='both', labelsize=fig_defaults['ticksize']['large_fp'])
    sns.despine()

    fig.tight_layout()
    fig.savefig(os.path.join(pars['figure_root_path'], "fig7_d.pdf"))


def plot_energy_single_input_specific(potentials, dr_grid):
    """
    Plots the potentials for specific m values.

    :param potentials:
    :param dr_grid:
    :return:
    """
    U_offset = 0

    fig = plt.figure(figsize=fig_defaults['figsize']['main'])
    ax = plt.subplot(111)
    plot_rmax = 30
    plot_rmin = 1

    plot_m = [0.76, 0.83, 0.87]  # if we want only one trace
    for k in list(potentials.keys()):
        if ~np.any([np.isclose(k, x) for x in plot_m]):
            del potentials[k]

    idxs = np.where((dr_grid <= plot_rmax) & (dr_grid >= plot_rmin))[0]
    logx = False
    logy = True
    # logy = False

    dr_grid = dr_grid[idxs]
    colors = sns.dark_palette('tomato', reverse=True, n_colors=25)
    init_fp_colors = ['gray', 'cornflowerblue', 'k']
    pot_lines = []
    dotlines = []

    for m_idx, m in enumerate(potentials.keys()):
        tmp_potentials = -potentials[m][idxs] / 10

        pl, = ax.plot(dr_grid, tmp_potentials + U_offset, '-', lw=3, c=colors[m_idx * 12])  # plot -U to get minima
        pot_lines.append(pl)

        # get closest rate idx
        dl, = ax.plot([], [], 'o', markersize=12, color=init_fp_colors[m_idx])
        dotlines.append(dl)

    ax.tick_params(axis='both', labelsize=fig_defaults['ticksize']['large_fp'])
    legend_pot_lines = plt.legend(pot_lines, ["m = {:.2f}".format(m) for m in potentials.keys()], loc='lower left',
                                  fontsize=fig_defaults['legendsize']['large_fp'])
    plt.legend(dotlines, ['low input', 'standard input', 'high input'], loc='center right',  markerscale=.8,
               fontsize=fig_defaults['legendsize']['large_fp'])
    plt.gca().add_artist(legend_pot_lines)

    if logy:
        ax.set_yscale('symlog')
    ax.minorticks_off()
    ax.set_yticks([])

    ax.set_xlabel(r'$\nu^\mathrm{S}$ (spks/sec)', fontsize=fig_defaults['labelsize']['large_fp'])
    ax.set_ylabel('Potential', fontsize=fig_defaults['labelsize']['large_fp'])
    sns.despine(ax=ax)

    if logx:
        ax.set_xscale('log')

    fig.tight_layout()
    fig.savefig("plots/fig7_e.pdf")


def plot_fixed_points_vs_lambda(modularity_values, limits_low_input, limits_standard_input, limits_high_input, pars):
    """
    Plots the stationary state as a function of modularity, for different lambda (input intensity) values.

    :param modularity_values:
    :param limits_low_input:
    :param limits_standard_input:
    :param limits_high_input:
    :param pars:
    :return:
    """
    fig = plt.figure(figsize=fig_defaults['figsize']['main'])
    ax = plt.subplot(111)
    colors = ['gray', 'cornflowerblue', 'k']
    lw = 2.
    ms = 10
    a = 1.0
    ax.plot(modularity_values,limits_low_input[:,0], 'o-', color=colors[0], label='low input', lw=lw, ms=ms,
            markeredgecolor=colors[0], mew=2., mfc=colors[0], alpha=a)
    ax.plot(modularity_values,limits_standard_input[:,0], 'o-', color=colors[1], label='standard input', lw=lw, ms=ms,
            alpha=a, zorder=3)
    ax.plot(modularity_values,limits_high_input[:,0], 'o-', color=colors[2], label='high input', lw=lw, ms=ms,
            alpha=a)

    ax.set_xticks([0.75,0.8,0.85,0.9])
    ax.legend(loc='best', fontsize=fig_defaults['legendsize']['large_fp'])
    ax.set_yscale('log')
    ax.set_xlabel('m', fontsize=fig_defaults['labelsize']['large_fp'])
    ax.set_ylabel(r'$\nu^\mathrm{S}$ (spks/sec)', fontsize=fig_defaults['labelsize']['large_fp'])
    ax.tick_params(axis='both', labelsize=fig_defaults['ticksize']['large_fp'])
    sns.despine()

    fig.tight_layout()
    fig.savefig('plots/fig7_f.pdf')
    print("Finished plotting.")


def compute_kappas(pars_, n_stim_, m_, is_sigma=False):
    """
    as in David's code, also plotted.. seems fine
    :return:
    """
    N_C = n_stim_
    g = -pars_['g']
    gamma = 0.25  # K_I/K_E
    alpha = pars_['noise_alpha']

    # used to square g if we're computing the variance
    g2 = 1. if not is_sigma else g

    kappa_A_A = 1. / N_C * (1. + gamma * g * g2) + (1. - alpha) * 1. / ((N_C - 1.) * (1. - m_) + 1.)
    kappa_A_NA = (N_C - 1.) / N_C * (1 + gamma * g * g2) + (1 - alpha) * ((N_C - 1.) * (1. - m_)) / (
            (N_C - 1.) * (1 - m_) + 1.)

    kappa_NA_A = 1. / N_C * (1. + gamma * g * g2) + (1. - alpha) * (1. - m_) / ((N_C - 1.) * (1. - m_) + 1.)
    kappa_NA_NA = (N_C - 1.) / N_C * (1. + gamma * g * g2) + (1. - alpha) \
                  * (1. + (N_C - 2.) * (1. - m_)) / ((N_C - 1.) * (1. - m_) + 1.)
    return kappa_A_A, kappa_A_NA, kappa_NA_A, kappa_NA_NA


def plot_kappas_reduced(pars):
    """
    Plots the effective couplings between stimulated sub-populations and non-stimulated sub-populations
    (kappa_S,S and kappa_NS_NS). Figure 7 S1 a.

    :param pars:
    :return:
    """
    labelsize = 18
    ticksize = 14
    n_stim = 10
    modularity_values = np.arange(0., 1.001, 0.01)

    kappa_A = np.zeros_like(modularity_values)
    kappa_NA = np.zeros_like(modularity_values)

    for i, m in enumerate(modularity_values):
        kappa_A[i]= compute_kappas(pars, n_stim, m, is_sigma=False)[0]
        kappa_NA[i] = compute_kappas(pars, n_stim, m, is_sigma=False)[3]
        if m == 0.75:
            kappa_star = kappa_A[i]

    fig = plt.figure(figsize=(6, 4))
    ax = plt.subplot(111)
    ax.plot(modularity_values,np.zeros_like(modularity_values),'k-')
    ax.plot(modularity_values,kappa_star*np.ones_like(modularity_values),'--',color='tomato')
    ax.plot(modularity_values,kappa_A,'-',color='cornflowerblue',label=r'$\kappa_\mathrm{S,S}$')
    ax.plot(modularity_values,kappa_NA,'--',color='cornflowerblue',label=r'$\kappa_\mathrm{NS,NS}$')
    ax.fill_between([0.,0.75],-2.*np.ones(2),2.*np.ones(2),color='0.80')
    ax.set_xticks([0.,0.5,0.75,1.])
    ax.set_yticks([-1.,0.,0.5])
    ax.text(0.45,0.5,'fading regime')
    ax.text(0.77,0.5,'active regime')
    ax.text(0.71,2.*kappa_star,r'$\kappa^\ast$',color='tomato', fontdict={'fontsize': 'large'})
    ax.set_ylim([-1.25,0.75])
    ax.set_xlim([0,1.])
    ax.set_xlabel('m', fontsize=labelsize)
    ax.set_ylabel(r'$\kappa$', fontsize=labelsize)
    ax.tick_params(axis='both', labelsize=ticksize)

    ax.legend(loc=2, fontsize=16)
    ax.spines['right'].set_visible(False)
    ax.spines['top'].set_visible(False)

    fig.tight_layout()
    fig.savefig('plots/fig7_s1_a.pdf', dpi=300)


def plot_kappas_mean(pars_):
    """
    4 panel figure with the different kappas (S, NS).

    :param pars_:
    :return:
    """
    n_stim = 10
    sigma = False

    fig = plt.figure(figsize=(7, 4))
    axes = [plt.subplot(221 + i) for i in range(4)]
    labelsize = 16
    ticksize = 12

    for idx, (noise, g) in enumerate([(0.25, 12.), (0.85, 12.), (0.25, 6.)]):
        # manually fix crucial params here
        pars_['noise_alpha'] = noise
        pars_['g'] = g
        color = ['b', 'r', 'g'][idx]

        res = [[] for _ in range(4)]
        modularity_values = np.arange(0.1, 1.001, 0.01)
        for m in modularity_values:
            kappa_tuple = compute_kappas(pars_, n_stim, m, is_sigma=sigma)
            for kappa_idx in range(4):
                res[kappa_idx].append(kappa_tuple[kappa_idx])

        title = [r'$\kappa_\mathrm{S,S}$', r'$\kappa_\mathrm{S,NS}$',
                 r'$\kappa_\mathrm{NS,S}$', r'$\kappa_\mathrm{NS,NS}$']
        label = r'$\alpha$ = {}, g = -{}'.format(noise, g)
        for kappa_idx in range(4):
            axes[kappa_idx].plot(modularity_values, res[kappa_idx], '-', label=label, color=color)
            axes[kappa_idx].set_ylabel(title[kappa_idx], fontsize=labelsize)
            axes[kappa_idx].set_xlabel('m', fontsize=labelsize)
            axes[kappa_idx].spines['right'].set_visible(False)
            axes[kappa_idx].spines['top'].set_visible(False)
            axes[kappa_idx].tick_params(axis='both', labelsize=ticksize)
            if kappa_idx == 0:
                axes[kappa_idx].legend(loc='best', fontsize=9)

    fig.tight_layout()
    fig.savefig('plots/fig7_s1_b.pdf')
