# Supplementary material for: Signal denoising through topographic modularity of neural circuits
Source: eLife. 2023 Jan 26;12:e77009. doi: 10.7554/eLife.77009 (PMC9981157; doi:10.7554/eLife.77009)
Supplement: Figure 8—source data 1. [file elife-77009-fig8-data1.zip]

Archive with 74 entries (66 files):
- figure8/
- figure8/README.md
- figure8/__pycache__/
- figure8/__pycache__/helper.cpython-39.pyc
- figure8/data/
- figure8/data/fig_8S1_b_data.pkl
- figure8/data/fig_8S1_c_data.pkl
- figure8/data/fig_8S2_a.pkl
- figure8/data/fig_8S2_b.pkl
- figure8/data/fig_8b_data.pkl
- figure8/data/fig_8c_data.pkl
- figure8/data/fig_8d_data.pkl
- figure8/data/fig_8e_data.pkl
- figure8/data/fig_8f_data.pkl
- figure8/data/fig_8g_data.pkl
- figure8/data/fig_8h_data.pkl
- figure8/data/fig_8i_data.pkl
- figure8/fig8_a.py
- figure8/fig8_b.py
- figure8/fig8_c.py
- figure8/fig8_d.py
- figure8/fig8_e.py
- figure8/fig8_f.py
- figure8/fig8_g.py
- figure8/fig8_h.py
- figure8/fig8_i.py
- figure8/fig8_s1_a.py
- figure8/fig8_s1_b.py
- figure8/fig8_s1_c.py
- figure8/fig8_s2_a.py
- figure8/fig8_s2_b.py
- figure8/helper.py
- figure8/helper.pyc
- figure8/helpers/
- figure8/helpers/__init__.py
- figure8/helpers/__pycache__/
- figure8/helpers/__pycache__/__init__.cpython-39.pyc
- figure8/helpers/__pycache__/h_figdef.cpython-39.pyc
- figure8/helpers/h_figdef.py
- figure8/mft_helpers/
- figure8/mft_helpers/__init__.py
- figure8/mft_helpers/__init__.pyc
- figure8/mft_helpers/__pycache__/
- figure8/mft_helpers/__pycache__/__init__.cpython-36.pyc
- figure8/mft_helpers/__pycache__/__init__.cpython-38.pyc
- figure8/mft_helpers/__pycache__/__init__.cpython-39.pyc
- figure8/mft_helpers/__pycache__/calc.cpython-39.pyc
- figure8/mft_helpers/__pycache__/data_io.cpython-36.pyc
- figure8/mft_helpers/__pycache__/mft_parameters.cpython-39.pyc
- figure8/mft_helpers/__pycache__/mft_plotting.cpython-39.pyc
- figure8/mft_helpers/__pycache__/siegert.cpython-39.pyc
- figure8/mft_helpers/calc.py
- figure8/mft_helpers/calc_effconn.py
- figure8/mft_helpers/data_io.py
- figure8/mft_helpers/mft_parameters.py
- figure8/mft_helpers/mft_parameters.pyc
- figure8/mft_helpers/mft_plotting.py
- figure8/mft_helpers/misc_plotting.py
- figure8/mft_helpers/siegert.py
- figure8/plots/
- figure8/plots/fig8_a.pdf
- figure8/plots/fig8_b.pdf
- figure8/plots/fig8_c.pdf
- figure8/plots/fig8_d.pdf
- figure8/plots/fig8_e.pdf
- figure8/plots/fig8_f.pdf
- figure8/plots/fig8_g.pdf
- figure8/plots/fig8_h.pdf
- figure8/plots/fig8_i.pdf
- figure8/plots/fig8_s1_a.pdf
- figure8/plots/fig8_s1_b.pdf
- figure8/plots/fig8_s1_c.pdf
- figure8/plots/fig8_s2_a.pdf
- figure8/plots/fig8_s2_b.pdf
