# Supplementary material for: Signal denoising through topographic modularity of neural circuits
Source: eLife. 2023 Jan 26;12:e77009. doi: 10.7554/eLife.77009 (PMC9981157; doi:10.7554/eLife.77009)
Supplement: Figure 8—source data 1. [file elife-77009-fig8-data1.zip › figure8/helpers/h_figdef.py]

"""
Default values for plots and figures.
"""

aspect = {
    'activity_fig2': 0.7,
    'activity': 0.4,
    'wta-fr': 0.35,
    'activity_animation': 0.3,
    # 'readout': 0.4,
    'readout': 0.6,
    'readout_cond': 0.4,
    'maps': 0.6,
    'maps2': 0.7,
    # 'spectral_radius':0.5
    'spectral_radius':0.7,
    'effective_coupling':0.7,
    'rateVsLayer':0.7,
    'fano':0.7,
}

figsize = {
    'maps': (10, 10 * aspect['maps']),
    'maps2': (10, 10 * aspect['maps2']),
    'wta-small': (6, 6 * aspect['fano']),
    'wta-mid': (8, 8 * aspect['fano']),
    'wta-large': (10, 10 * aspect['fano']),
}

colors = {
    'purple': '#867CE8',
    'turquoise': '#40E0D0',
    'orangegold': '#F9B233',
    'mediumturquoise': '#48D1CC',
}

ticksize = {
    'maps': 24,
    'maps2': 26
}
