# Supplementary material for: Signal denoising through topographic modularity of neural circuits
Source: eLife. 2023 Jan 26;12:e77009. doi: 10.7554/eLife.77009 (PMC9981157; doi:10.7554/eLife.77009)
Supplement: Figure 9—source data 1. [file elife-77009-fig9-data1.zip]

Archive with 60 entries (53 files):
- figure9/
- figure9/README.md
- figure9/__pycache__/
- figure9/__pycache__/helper.cpython-36.pyc
- figure9/data/
- figure9/data/fig_9_coex_layerwise.pkl
- figure9/data/fig_9_coex_regions_pop=E0.pkl
- figure9/data/fig_9_coex_regions_pop=E11.pkl
- figure9/data/fig_9_coex_regions_pop=E2.pkl
- figure9/data/fig_9_coex_regions_pop=E5.pkl
- figure9/data/fig_9_coex_regions_pop=E8.pkl
- figure9/data/fig_9_dynamical_regimes_cc_score.pkl
- figure9/data/fig_9_dynamical_regimes_cc_score_boundaries.pkl
- figure9/data/fig_9_potential_multi.h5
- figure9/data/fig_9_switching.pkl
- figure9/data/fig_9_wta_fr_m=0.82_lratio=0.86.pkl
- figure9/data/fig_9_wta_fr_m=0.92_lratio=0.96.pkl
- figure9/data/fig_9_wta_fr_m=0.9_lratio=0.5.pkl
- figure9/fig9_b.py
- figure9/fig9_c.py
- figure9/fig9_d.py
- figure9/fig9_f.py
- figure9/fig9_s1.py
- figure9/fig9_s2.py
- figure9/helper.py
- figure9/helper.pyc
- figure9/mft_helpers/
- figure9/mft_helpers/__init__.py
- figure9/mft_helpers/__pycache__/
- figure9/mft_helpers/__pycache__/__init__.cpython-36.pyc
- figure9/mft_helpers/__pycache__/__init__.cpython-39.pyc
- figure9/mft_helpers/__pycache__/calc.cpython-36.pyc
- figure9/mft_helpers/__pycache__/calc.cpython-39.pyc
- figure9/mft_helpers/__pycache__/data_io.cpython-36.pyc
- figure9/mft_helpers/__pycache__/data_io.cpython-39.pyc
- figure9/mft_helpers/__pycache__/mft_parameters.cpython-36.pyc
- figure9/mft_helpers/__pycache__/mft_parameters.cpython-39.pyc
- figure9/mft_helpers/__pycache__/mft_plotting.cpython-36.pyc
- figure9/mft_helpers/__pycache__/mft_plotting.cpython-39.pyc
- figure9/mft_helpers/__pycache__/siegert.cpython-36.pyc
- figure9/mft_helpers/__pycache__/siegert.cpython-39.pyc
- figure9/mft_helpers/calc.py
- figure9/mft_helpers/data_io.py
- figure9/mft_helpers/mft_data/
- figure9/mft_helpers/mft_data/__init__.py
- figure9/mft_helpers/mft_parameters.py
- figure9/mft_helpers/mft_plotting.py
- figure9/mft_helpers/misc_plotting.py
- figure9/mft_helpers/siegert.py
- figure9/plots/
- figure9/plots/fig9_b_coex.pdf
- figure9/plots/fig9_b_wlc.pdf
- figure9/plots/fig9_b_wta.pdf
- figure9/plots/fig9_c.pdf
- figure9/plots/fig9_d.pdf
- figure9/plots/fig9_f.pdf
- figure9/plots/fig9_s1.pdf
- figure9/plots/fig9_s2_m=0.85.pdf
- figure9/plots/fig9_s2_m=0.9.pdf
- figure9/plots/fig9_s2_m=1.0.pdf
