# Supplementary material for: Signal denoising through topographic modularity of neural circuits
Source: eLife. 2023 Jan 26;12:e77009. doi: 10.7554/eLife.77009 (PMC9981157; doi:10.7554/eLife.77009)
Supplement: Figure 10—source data 1. [file elife-77009-fig10-data1.zip]

Archive with 42 entries (39 files):
- figure10/
- figure10/README.md
- figure10/data/
- figure10/data/fig_10b_fast_dynamic_input.pkl
- figure10/data/fig_10c_fast_dynamic_readout.pkl
- figure10/data/fig_10c_fast_raster.pkl
- figure10/data/fig_10d_fast_perf_module.pkl
- figure10/data/fig_10d_fast_perf_noise.pkl
- figure10/data/fig_10f_slow_dynamic_readout.pkl
- figure10/data/fig_10f_slow_raster.pkl
- figure10/data/fig_10g_slow_perf_module.pkl
- figure10/data/fig_10g_slow_perf_noise.pkl
- figure10/data/fig_10g_slow_perf_noise__depr.pkl
- figure10/data/fig_10s1a_too_fast_dynamic_input.pkl
- figure10/data/fig_10s1b_too_fast_raster.pkl
- figure10/data/fig_10s1c_too_noisy_dynamic_input.pkl
- figure10/data/fig_10s1d_too_noisy_raster.pkl
- figure10/fig10_be.py
- figure10/fig10_cf_rasters.py
- figure10/fig10_cf_readout.py
- figure10/fig10_dg_perf_modules.py
- figure10/fig10_dg_perf_noise.py
- figure10/fig10_s1_ac.py
- figure10/fig10_s1_b_rasters.py
- figure10/fig10_s1_d_rasters.py
- figure10/helper.py
- figure10/helper.pyc
- figure10/plots/
- figure10/plots/fig10_b.pdf
- figure10/plots/fig10_c_raster.pdf
- figure10/plots/fig10_c_readout.pdf
- figure10/plots/fig10_d_perf_modules.pdf
- figure10/plots/fig10_d_perf_noise.pdf
- figure10/plots/fig10_e.pdf
- figure10/plots/fig10_f_raster.pdf
- figure10/plots/fig10_f_readout.pdf
- figure10/plots/fig10_g_perf_modules.pdf
- figure10/plots/fig10_g_perf_noise.pdf
- figure10/plots/fig10_s1_a.pdf
- figure10/plots/fig10_s1_b.pdf
- figure10/plots/fig10_s1_c.pdf
- figure10/plots/fig10_s1_d.pdf
